# Supplementary material for: The Aging-Related Prognostic Signature Reveals the Landscape of the Tumor Immune Microenvironment in Head and Neck Squamous Cell Carcinoma
Source: Front Oncol. 2022 May 10;12:857994. doi: 10.3389/fonc.2022.857994 (PMC9127417; doi:10.3389/fonc.2022.857994)
Supplement: Supplementary file 3 [file Table_1.xlsx]

## Sheet: Table S1
Supplementary Table 1. One hundred thirty four core enrichment genes related to aging.
ID	Symbol	Description	Ensembl Gene ID
1	APP	amyloid beta precursor protein(APP)	ENSG00000142192
2	SPI1	Spi-1 proto-oncogene(SPI1)	ENSG00000066336
3	EPO	erythropoietin(EPO)	ENSG00000130427
4	SERPINE1	serpin family E member 1(SERPINE1)	ENSG00000106366
5	NUDT1	nudix hydrolase 1(NUDT1)	ENSG00000106268
6	CISD2	CDGSH iron sulfur domain 2(CISD2)	ENSG00000145354
7	SMC6	structural maintenance of chromosomes 6(SMC6)	ENSG00000163029
8	CLDN1	claudin 1(CLDN1)	ENSG00000163347
9	ICAM1	intercellular adhesion molecule 1(ICAM1)	ENSG00000090339
10	LOXL2	lysyl oxidase like 2(LOXL2)	ENSG00000134013
11	CHEK2	checkpoint kinase 2(CHEK2)	ENSG00000183765
12	AKT3	AKT serine/threonine kinase 3(AKT3)	ENSG00000117020
13	CHEK1	checkpoint kinase 1(CHEK1)	ENSG00000149554
14	LONP1	lon peptidase 1, mitochondrial(LONP1)	ENSG00000196365
15	FBXO4	F-box protein 4(FBXO4)	ENSG00000151876
16	AKT1	AKT serine/threonine kinase 1(AKT1)	ENSG00000142208
17	FBXO5	F-box protein 5(FBXO5)	ENSG00000112029
18	B2M	beta-2-microglobulin(B2M)	ENSG00000166710
19	TP63	tumor protein p63(TP63)	ENSG00000073282
20	PDGFRB	platelet derived growth factor receptor beta(PDGFRB)	ENSG00000113721
21	MAP2K1	mitogen-activated protein kinase kinase 1(MAP2K1)	ENSG00000169032
22	TPRA1	transmembrane protein adipocyte associated 1(TPRA1)	ENSG00000163870
23	NSMCE2	NSE2/MMS21 homolog, SMC5-SMC6 complex SUMO ligase(NSMCE2)	ENSG00000156831
24	IGFBP2	insulin like growth factor binding protein 2(IGFBP2)	ENSG00000115457
25	VASH1	vasohibin 1(VASH1)	ENSG00000071246
26	MIF	macrophage migration inhibitory factor (glycosylation-inhibiting factor)(MIF)	ENSG00000240972
27	KMO	kynurenine 3-monooxygenase(KMO)	ENSG00000117009
28	HLA-G	major histocompatibility complex, class I, G(HLA-G)	ENSG00000204632
29	DKK1	dickkopf WNT signaling pathway inhibitor 1(DKK1)	ENSG00000107984
30	MSH6	mutS homolog 6(MSH6)	ENSG00000116062
31	COL4A2	collagen type IV alpha 2 chain(COL4A2)	ENSG00000134871
32	MSH2	mutS homolog 2(MSH2)	ENSG00000095002
33	MAPKAPK5	mitogen-activated protein kinase-activated protein kinase 5(MAPKAPK5)	ENSG00000089022
34	RPN2	ribophorin II(RPN2)	ENSG00000118705
35	CNP	2',3'-cyclic nucleotide 3' phosphodiesterase(CNP)	ENSG00000173786
36	PRKDC	protein kinase, DNA-activated, catalytic polypeptide(PRKDC)	ENSG00000253729
37	HTRA2	HtrA serine peptidase 2(HTRA2)	ENSG00000115317
38	PSEN1	presenilin 1(PSEN1)	ENSG00000080815
39	AGER	advanced glycosylation end-product specific receptor(AGER)	ENSG00000204305
40	KIR2DL4	killer cell immunoglobulin like receptor, two Ig domains and long cytoplasmic tail 4(KIR2DL4)	ENSG00000189013
41	ZMPSTE24	zinc metallopeptidase STE24(ZMPSTE24)	ENSG00000084073
42	BCL2L12	BCL2 like 12(BCL2L12)	ENSG00000126453
43	NUAK1	NUAK family kinase 1(NUAK1)	ENSG00000074590
44	TERT	telomerase reverse transcriptase(TERT)	ENSG00000164362
45	ABL1	ABL proto-oncogene 1, non-receptor tyrosine kinase(ABL1)	ENSG00000097007
46	CTC1	CST telomere replication complex component 1(CTC1)	ENSG00000178971
47	PRNP	prion protein(PRNP)	ENSG00000171867
48	PNPT1	polyribonucleotide nucleotidyltransferase 1(PNPT1)	ENSG00000138035
49	TGFB3	transforming growth factor beta 3(TGFB3)	ENSG00000119699
50	NEK6	NIMA related kinase 6(NEK6)	ENSG00000119408
51	HMGA1	high mobility group AT-hook 1(HMGA1)	ENSG00000137309
52	HMGA2	high mobility group AT-hook 2(HMGA2)	ENSG00000149948
53	EIF2S1	eukaryotic translation initiation factor 2 subunit alpha(EIF2S1)	ENSG00000134001
54	NFKB2	nuclear factor kappa B subunit 2(NFKB2)	ENSG00000077150
55	GNAO1	G protein subunit alpha o1(GNAO1)	ENSG00000087258
56	CDK6	cyclin dependent kinase 6(CDK6)	ENSG00000105810
57	NAPEPLD	N-acyl phosphatidylethanolamine phospholipase D(NAPEPLD)	ENSG00000161048
58	NOX4	NADPH oxidase 4(NOX4)	ENSG00000086991
59	GNRH1	gonadotropin releasing hormone 1(GNRH1)	ENSG00000147437
60	GRB2	growth factor receptor bound protein 2(GRB2)	ENSG00000177885
61	CALR	calreticulin(CALR)	ENSG00000179218
62	ADA	adenosine deaminase(ADA)	ENSG00000196839
63	ATR	ATR serine/threonine kinase(ATR)	ENSG00000175054
64	PICALM	phosphatidylinositol binding clathrin assembly protein(PICALM)	ENSG00000073921
65	GSK3A	glycogen synthase kinase 3 alpha(GSK3A)	ENSG00000105723
66	OGG1	8-oxoguanine DNA glycosylase(OGG1)	ENSG00000114026
67	ITGB2	integrin subunit beta 2(ITGB2)	ENSG00000160255
68	ADM	adrenomedullin(ADM)	ENSG00000148926
69	YBX1	Y-box binding protein 1(YBX1)	ENSG00000065978
70	FOXM1	forkhead box M1(FOXM1)	ENSG00000111206
71	BRCA2	BRCA2, DNA repair associated(BRCA2)	ENSG00000139618
72	PPP1R9B	protein phosphatase 1 regulatory subunit 9B(PPP1R9B)	ENSG00000108819
73	ING2	inhibitor of growth family member 2(ING2)	ENSG00000168556
74	OPA1	OPA1, mitochondrial dynamin like GTPase(OPA1)	ENSG00000198836
75	SIN3A	SIN3 transcription regulator family member A(SIN3A)	ENSG00000169375
76	KYNU	kynureninase(KYNU)	ENSG00000115919
77	NUP62	nucleoporin 62(NUP62)	ENSG00000213024
78	CASP2	caspase 2(CASP2)	ENSG00000106144
79	HRAS	HRas proto-oncogene, GTPase(HRAS)	ENSG00000174775
80	CTSC	cathepsin C(CTSC)	ENSG00000109861
81	POLG	DNA polymerase gamma, catalytic subunit(POLG)	ENSG00000140521
82	SREBF1	sterol regulatory element binding transcription factor 1(SREBF1)	ENSG00000072310
83	TRPC6	transient receptor potential cation channel subfamily C member 6(TRPC6)	ENSG00000137672
84	APAF1	apoptotic peptidase activating factor 1(APAF1)	ENSG00000120868
85	IL15	interleukin 15(IL15)	ENSG00000164136
86	DNMT3A	DNA methyltransferase 3 alpha(DNMT3A)	ENSG00000119772
87	PAWR	pro-apoptotic WT1 regulator(PAWR)	ENSG00000177425
88	CACYBP	calcyclin binding protein(CACYBP)	ENSG00000116161
89	GLRX2	glutaredoxin 2(GLRX2)	ENSG00000023572
90	PAX5	paired box 5(PAX5)	ENSG00000196092
91	TERF2	telomeric repeat binding factor 2(TERF2)	ENSG00000132604
92	NR5A1	nuclear receptor subfamily 5 group A member 1(NR5A1)	ENSG00000136931
93	RBL1	RB transcriptional corepressor like 1(RBL1)	ENSG00000080839
94	CREB1	cAMP responsive element binding protein 1(CREB1)	ENSG00000118260
95	EEF1E1	eukaryotic translation elongation factor 1 epsilon 1(EEF1E1)	ENSG00000124802
96	C1QA	complement C1q A chain(C1QA)	ENSG00000173372
97	CCL11	C-C motif chemokine ligand 11(CCL11)	ENSG00000172156
98	LRP1	LDL receptor related protein 1(LRP1)	ENSG00000123384
99	GBA	glucosylceramidase beta(GBA)	ENSG00000177628
100	TYMS	thymidylate synthetase(TYMS)	ENSG00000176890
101	RELA	RELA proto-oncogene, NF-kB subunit(RELA)	ENSG00000173039
102	AURKB	aurora kinase B(AURKB)	ENSG00000178999
103	ARNTL	aryl hydrocarbon receptor nuclear translocator like(ARNTL)	ENSG00000133794
104	RAD54B	RAD54 homolog B (S. cerevisiae)(RAD54B)	ENSG00000197275
105	WRN	Werner syndrome RecQ like helicase(WRN)	ENSG00000165392
106	FZR1	fizzy/cell division cycle 20 related 1(FZR1)	ENSG00000105325
107	BGLAP	bone gamma-carboxyglutamate protein(BGLAP)	ENSG00000242252
109	MAPK1	mitogen-activated protein kinase 1(MAPK1)	ENSG00000100030
110	RAD54L	RAD54-like (S. cerevisiae)(RAD54L)	ENSG00000085999
111	BAK1	BCL2 antagonist/killer 1(BAK1)	ENSG00000030110
112	MBD3	methyl-CpG binding domain protein 3(MBD3)	ENSG00000071655
113	NPM1	nucleophosmin(NPM1)	ENSG00000181163
114	CDKN2A	cyclin dependent kinase inhibitor 2A(CDKN2A)	ENSG00000147889
115	GSS	glutathione synthetase(GSS)	ENSG00000100983
116	PDX1	pancreatic and duodenal homeobox 1(PDX1)	ENSG00000139515
117	ATP2B1	ATPase plasma membrane Ca2+ transporting 1(ATP2B1)	ENSG00000070961
118	MTOR	mechanistic target of rapamycin(MTOR)	ENSG00000198793
119	PML	promyelocytic leukemia(PML)	ENSG00000140464
120	SOD1	superoxide dismutase 1, soluble(SOD1)	ENSG00000142168
121	TBX2	T-box 2(TBX2)	ENSG00000121068
122	RSL1D1	ribosomal L1 domain containing 1(RSL1D1)	ENSG00000171490
123	CARM1	coactivator associated arginine methyltransferase 1(CARM1)	ENSG00000142453
124	APEX1	apurinic/apyrimidinic endodeoxyribonuclease 1(APEX1)	ENSG00000100823
125	DNAJA3	DnaJ heat shock protein family (Hsp40) member A3(DNAJA3)	ENSG00000103423
126	ERCC2	ERCC excision repair 2, TFIIH core complex helicase subunit(ERCC2)	ENSG00000104884
127	KRT14	keratin 14(KRT14)	ENSG00000186847
128	ZNF354A	zinc finger protein 354A(ZNF354A)	ENSG00000169131
129	CD68	CD68 molecule(CD68)	ENSG00000129226
130	LIMS1	LIM zinc finger domain containing 1(LIMS1)	ENSG00000169756
131	IRAK1	interleukin 1 receptor associated kinase 1(IRAK1)	ENSG00000184216
132	AMH	anti-Mullerian hormone(AMH)	ENSG00000104899
133	TNFRSF1B	TNF receptor superfamily member 1B(TNFRSF1B)	ENSG00000028137
134	CGAS	cyclic GMP-AMP synthase	ENSG00000164430
135	H2AX	H2A histone family member X	ENSG00000188486
136
137
138
139
140
141
142
143
144
145
146
147
148
149
150
151
152
153
154
155
156
157
158
159
160
161
162
163
164
165
166
167
168
169
170
171
172
173
174
175
176
177
178
179
180
181
182
183
184
185
186
187
188
189
190
191
192
193
194
195
196
197
198
199
200
201
202
203
204
205
206
207
208
209
210
211
212
213
214
215
216
217
218
219
220
221
222
223
224
225
226
227
228
229
230
231
232
233
234
235
236
237
238
239
240
241
242
243
244
245
246
247
248
249
250
251
252
253
254
255
256
257
258
259
260
261
262
263
264
265
266
267
268
269
270
271
273
274
275
276
277
278
279
280
281
282
283
284
285
286
287
288
289
290
291
292
293
294
295
296
297
298
299
300
301
302
303
304
305
306
307
308
309
